# Supplementary material for: Diversity of Potentially Pathogenic Escherichia coli O104 and O9 Serogroups Isolated before 2011 from Fecal Samples from Children from Different Geographic Regions
Source: Microorganisms. 2021 Oct 26;9(11):2227. doi: 10.3390/microorganisms9112227 (PMC8619403; doi:10.3390/microorganisms9112227)
Supplement: Supplementary file 1 [file microorganisms-09-02227-s001.zip]

Archive with 1 entries (1 files):
- microorganisms-1406310-supplementary.pdf
